# Supplementary material for: FMRI to probe sex-related differences in brain function with multitasking
Source: PLoS One. 2017 Jul 31;12(7):e0181554. doi: 10.1371/journal.pone.0181554 (PMC5536366; doi:10.1371/journal.pone.0181554)
Supplement: S1 Table — (XLSX) [file pone.0181554.s001.xlsx]

## Sheet: S1 Table
ID	age	sex	education	handedness	sentences_RS	sentences_Norm	analogy_RS	analogy_Norm	commonalities_RS	commonalities_Norm	forms_RS	forms_Norm	dice_RS	dice_Norm	matrices_RS	matrices_Norm	VerbalIQ_RS	VerbalIQ_Norm	SpatialIQ_RS	SpatialIQ_Norm	Trail_Making_Test_A	Trail_Making_Test_B	Stroop_reading_words	Stroop_naming colors	Stroop_interference	letters_correct	arrows_correct	frames_correct	letter_correct_reaction_time	arrows_correct_reaction_time	frames_correct_reaction_time	vDT_letters_correct	vDT_frames_correct	fDT_arrow_correct	fDT_frames_correct	vDT_letters_correct_reaction_time	fDT_arrows_correct_reaction_time	vDT_frames_correct_reaction_time	fDT_frames_correct_reaction_time
01	28	2	18	8	15	110	17	120	12	104	14	108	15	110	10	100	44	114	39	105	17.4	52.71	24.66	32.93	49.84	9.75	8.75	8.75	1049	1134	806	9.4	6.2	9.2	8.4	1723	1352	1453	1525
02	35	1	17	8	15	111	17	122	17	121	13	108	15	114	16	120	49	127	44	120	16.66	38.5	29.05	37.78	54.57	9.5	8.25	8.25	746	1154	673	9.4	8	8	7.8	1019	944	1301	1401
03	22	1	16	9	16	113	12	102	7	90	11	99	13	105	13	108	35	102	37	105	24.05	67.93	24.42	35.69	48.57	9.75	9	8.5	1002	1351	887	8.4	7.6	9	8	1436	1205	1479	1521
04	23	1	17.5	7	13	104	12	102	13	105	5	86	7	91	8	94	38	106	20	85	19.59	56.8	28.24	38.85	63.19	9.5	8.75	8.5	986	1260	663	9	7	8.2	7.6	1608	1229	1566	1570
05	24	1	17	8	10	96	10	97	12	102	8	92	11	100	9	97	32	99	28	94	48.2	69.7	29	47	74.6	9.75	7.5	8.5	1069	1669	1012	2.4	1	0.8	0.2	1800	669	343	301
06	24	1	17.5	8	15	110	14	108	15	114	9	94	2	78	13	108	44	114	24	88	21.14	26.32	27.54	40.08	60.44	10	8.5	8.75	867	1211	868	3.8	2.2	3.8	2.2	1381	1207	1742	1228
07	22	2	15.5	10	14	104	16	116	17	120	14	106	18	119	16	118	47	118	48	117	14.2	35.8	27.28	31.45	48.69	10	9.5	9	770	1087	601	9.8	8.4	9.2	8.4	1064	923	1063	1177
08	31	2	12.5	10	10	96	11	104	11	103	14	111	17	120	9	101	32	101	40	116	14.9	50.41	25.99	44.71	66.72	9.75	9	8.5	1322	1203	690	8.4	6.8	7.4	6.2	1570	1205	1586	1589
09	35	1	12	10	9	94	5	88	3	83	13	108	12	106	12	109	17	85	37	112	28.3	47	24	40	61.4	9.75	9.25	9	1051	1093	636	6	4.8	4.6	4	1365	1018	1426	1312
10	31	2	22	10	18	124	4	85	5	88	11	103	9	98	9	101	27	95	29	99	29.5	93.4	26.39	48.38	70.17	9.25	8.75	8	835	1163	618	8.4	5.6	7.6	6.4	1518	1343	1635	1745
11	31	2	18	8	17	119	13	110	15	114	12	105	14	111	15	117	45	117	41	116	16.78	40.62	26.57	38.78	58.06	9.25	9.25	8.5	805	1148	649	8	7	8.4	8	1224	1081	1293	1310
12	22	1	16	10	12	91	15	111	17	120	12	101	13	105	12	106	44	114	37	105	19.5	43	23.23	43.72	53.51	10	9.5	8.5	1076	1245	881	9.6	7	8.8	8	1323	1143	1334	1439
13	28	2	17	10	8	91	11	101	5	87	7	92	8	93	8	96	24	91	23	90	27.7	120.71	26.01	41.68	82.32	9.5	7.75	9.75	391	819	345	9.4	9	9.4	9	90	1108	1405	1264
14	29	2	17	10	13	104	14	110	12	104	13	106	13	105	14	114	39	106	40	107	17.7	54	27.9	35.8	96.6	9.75	9	9	1105	1234	779	7.6	6.4	6.6	5.6	1550	1253	1428	1368
15	27	2	23	6	7	89	6	90	4	84	9	96	12	103	10	103	17	84	31	99	21.5	43.6	22.26	40.75	65.72	9.5	8	8.5	1153	1259	712	8.8	7	8.6	7	1544	1084	1391	1191
16	33	1	23	9	13	104	11	104	12	105	8	96	10	101	8	96	36	104	26	95	21.2	61.5	26.05	46.24	68.48	10	7.25	9	1169	1451	767	3.6	1.6	1.4	1.2	1561	395	1087	1000
17	22	1	16	7	16	113	14	108	13	105	10	97	15	110	12	103	43	114	37	105	14.52	39.69	21.57	35.07	50.32	9.75	9	8.5	1002	1351	887	8.4	7.6	9	8	1436	1205	1479	1521
18	22	1	16	9	16	113	16	116	12	102	13	103	10	98	12	106	44	114	35	101	17.87	36.17	28.54	42.29	64.2	9.75	9.5	8.75	1072	1451	810	8.6	7.6	8.8	8.8	1523	1323	1448	1635
19	22	1	17	9	12	101	13	105	15	112	11	99	12	103	12	106	40	110	35	101	24.6	45.3	26.4	41.9	68.8	10	8.5	8.75	959	1472	771	8.4	7.8	6	5.4	1664	1699	1569	1863
20	26	1	20	10	17	119	19	127	15	113	10	99	14	107	13	11	51	123	37	107	26.3	40.2	26.3	40.21	62.69	9.75	9.5	8.75	951	1192	743	8.6	7.8	8.4	7.8	1682	1484	1494	1661
21	38	1	24	10	17	119	15	116	17	121	14	111	13	108	11	106	49	127	38	112	20.2	37.63	27.54	35.59	54.66	10	9.5	8.75	1114	1217	812	6.2	5.6	1	0.4	1671	1271	1599	560
22	23	1	17	10	11	99	13	105	15	111	8	92	11	100	13	108	39	106	32	97	19.1	72.5	32.2	40.7	63.4	9.75	9	8.75	983	1246	797	9.8	8.6	8.4	8.4	1227	994	1374	1436
23	26	2	11.5	9	10	96	11	102	9	96	9	96	15	110	10	103	30	97	34	103	13.47	50.2	22.72	33.2	52.11	9.75	9.25	8.5	846	1237	618	9.2	8.2	8.8	8.8	1204	1175	1121	1325
24	20	1	14.5	9	12	103	13	109	12	102	14	106	13	105	13	108	37	106	40	109	14.5	38.1	29.2	35.8	57	9.75	8.25	8.5	925	1510	802	8.4	6.6	8.8	7.8	1308	1265	1214	1524
25	23	2	16	10	14	107	12	102	17	120	12	101	8	93	8	94	43	114	28	94	18.39	68.2	22.99	91.36	59.56	9.75	7.5	9	910	1130	697	9.6	8.4	8.8	8.4	987	935	1221	1237
26	24	1	15	10	18	122	14	108	13	105	12	101	12	103	12	106	45	114	36	101	19.6	41.6	31.48	40.81	73	10	9.25	9	1071	1139	738	9.4	7.8	8.8	8.4	1668	1221	1452	1360
27	30	2	24	10	18	123	17	120	18	123	17	117	17	116	9	99	53	128	43	114	15.2	47.2	24.9	36.4	56.1	10	9.25	8.5	972	1226	830	5.8	5.4	4.6	4.8	1292	1013	1174	1328
28	34	2	18	10	15	111	13	110	9	98	17	119	11	103	10	103	37	108	38	107	14.42	41.6	27.05	34.38	54.81	9.75	9.5	8.75	951	1192	743	8.6	7.8	8.4	7.8	1682	1484	1494	1661
29	28	2	18	10	17	119	8	95	16	123	16	114	17	116	15	117	41	110	48	118	19.41	40.9	31.02	40.35	63.82	10	9.5	9	978	1147	675	8.4	7.2	7.4	6.6	1433	1108	1475	1474
30	24	1	12	7	9	94	7	90	8	92	3	81	10	98	13	108	24	90	26	91	18.31	95	25.7	43.1	61.3	9.75	7.25	8.75	950	1277	735	4.2	4	3.6	3.4	1556	1153	1814	1664
31	34	2	19	8	18	122	15	111	15	112	12	101	12	103	8	94	48	118	32	97	26.2	60.6	30.1	64.4	104.7	9.5	8.5	8.75	1322	1519	921	6.4	4.4	4	3.2	1520	1312	1594	1595
32	22	2	16	10	16	113	18	123	15	112	10	97	11	100	10	100	49	123	31	97	28	47.58	29.25	57.16	74.2	9.75	9	7.25	977	1425	939	7.8	7.2	5.2	4	1444	1319	1489	1802
33	32	2	23	9	14	107	13	110	8	96	10	101	9	98	9	101	35	104	28	99	49.9	71.1	41.33	41.33	64.44	9.25	6.25	8.25	1142	1691	941	6	5.4	4	3.2	1737	1534	1936	2130
34	24	1	19	5	7	89	8	92	9	94	10	97	11	100	11	103	24	90	32	97	20.65	29.58	26.27	47.83	63	9.75	8	5.25	964	1627	1045	6.6	3.2	6	3.8	1520	997	1941	1423
35	23	1	17	4	15	110	15	111	16	116	18	117	18	119	10	100	46	118	46	117	16.24	40.99	24.33	30.29	40.96	9.75	9.25	6.5	714	990	530	8	5.6	8.4	8	1227	932	1287	1211
36	23	1	17	10	16	113	14	108	17	120	12	101	11	100	11	103	47	118	34	101	23.48	44.9	22.08	34.35	64.93	9.75	8.25	8.5	1000	1438	781	8.6	5.2	7	5.4	1466	1095	1542	1658
37	25	2	19	9	14	107	11	99	8	92	9	94	13	105	6	80	33	99	28	94	18	43.6	28.1	46.6	67.2	9.5	9.25	9	1163	1388	775	4	3.4	5.8	4.6	1538	1342	1759	1767
38	21	2	15	10	17	118	17	119	15	112	19	120	17	116	12	106	49	123	48	117	17.14	59.21	27.13	43.63	65.58	9.75	9.5	9	1105	1180	708	9.6	8.2	8.8	7.4	1375	1169	1317	1506
39	26	2	17	8	18	123	13	107	15	113	12	103	16	113	11	106	46	119	39	107	19.7	32.3	20.9	43.2	79.3	10	9.5	9	819	1060	490	9.2	8.2	8.6	8.6	1103	992	1108	1186
40	23	2	15.5	10	15	110	11	99	6	87	10	97	9	96	7	91	32	99	26	91	18.57	52.63	21.96	44.05	78.11	10	5.25	8.75	1053	1584	892	7	5	2.8	3.4	2017	1331	1702	1888
